# Supplementary material for: The Importance of Glycerophospholipid Production to the Mutualist Symbiosis of Trypanosomatids
Source: Pathogens. 2021 Dec 31;11(1):41. doi: 10.3390/pathogens11010041 (PMC8779180; doi:10.3390/pathogens11010041)
Supplement: Supplementary file 1 [file pathogens-11-00041-s001.zip]

Archive with 11 entries (11 files):
- S1Table.pdf
- SupplFig1.jpg
- SupplFig10.jpeg
- SupplFig2.jpg
- SupplFig3.jpg
- SupplFig4.jpg
- SupplFig5.jpg
- SupplFig6.jpg
- SupplFig7.pdf
- SupplFig8.pdf
- SupplFig9.pdf
